# Supplementary material for: Risk Factors and Pathogens of Wound Infection in Burn Inpatients from East China
Source: Antibiotics (Basel). 2023 Sep 11;12(9):1432. doi: 10.3390/antibiotics12091432 (PMC10525729; doi:10.3390/antibiotics12091432)
Supplement: Supplementary file 1 [file antibiotics-12-01432-s001.zip]

Archive with 4 entries (4 files):
- Supplementary Materials Table S1.xlsx
- __MACOSX/._Supplementary Materials Table S1.xlsx
- Supplementary Materials Table S2.xlsx
- __MACOSX/._Supplementary Materials Table S2.xlsx
