# Supplementary material for: Risk Factors and Pathogens of Wound Infection in Burn Inpatients from East China
Source: Antibiotics (Basel). 2023 Sep 11;12(9):1432. doi: 10.3390/antibiotics12091432 (PMC10525729; doi:10.3390/antibiotics12091432)
Supplement: Supplementary file 1 [file antibiotics-12-01432-s001.zip › Supplementary Materials Table S1.xlsx]

## Sheet: 正式table1
Characteristic		Total(n=580)	BWI(n=348)	Incidence	Univariate		Multivariate				Survival function of free infection			Additional instructions
					OR(95%CI)	P	aOR (95%CI)	P			Median function(days)	HR(95%CI)	P值
Age(years, median, IQR)		39.5(23-56)	41（24-57）	0.6	1.00(1.00-1.01)	0.552					8
Age≥60		120（20.69%）	71（20.40%）	0.591667	0.99(0.95-1.03)	0.631					7	0.88(0.67-1.14)	0.673
Ward	I	318（54.83%）	189（54.31%）	0.59434	-	-					7
	II	262（45.17%）	159（45.69%）	0.60687	1.05(0.75-1.47)	0.759					10	0.90(71.86-113.36)	0.298
Gender	male	372（64.14%）	240（68.97%）	0.645161	-	-					6
	female	208（35.86%）	108（31.03%）	0.519231	1.68(1.19-2.38)	0.003	0.68(0.46-1.00)	0.048			13	0.73(57.99-92.91)	0.010
Depth	II	66（11.38%）	35（10.06%）	0.530303	-	-					20	0.35(0.25-0.51)	p<0.001	Compared to III group
	II/III	278（47.93%）	184（52.87%）	0.661871	0.94(0.52-1.62)	0.814	2.39(1.20-4.78)	0.014			10	1.76(1.28-2.42)	p<0.001	Compared to II group
	III	236（40.69%）	129（37.07%）	0.54661	1.62(1.14-2.32)	0.008	2.84(1.43-5.67)	<0.001			7	1.58(1.22-2.05)	p<0.001	Compared to II/III group
Anatomical segments	Limbs	535（92.24%）	325（93.39%）	0.607477	1.48(0.81-2.72)	0.207
	Torso	217（37.41%）	150（43.10%）	0.691244	1.87(1.31-2.66)	0.001
	Head and neck	246（42.41%）	163（46.84%）	0.662602	1.58(1.12-2.23)	0.008	0.100575
	Hip	70（12.07%）	59（16.95%）	0.842857	4.10(2.11-7.99)	<0.001
	Perineum	53（9.14%）	45（12.93%）	0.849057	4.16(1.92-9.00)	<0.001
Extension（%）	<20	458（78.97%）	247（70.98%）	0.55332	-	-					10	0.33(0.20-0.55)	p<0.001	Compared to >50 group
	20-50	85（14.66%）	65（18.68%）	0.7647	3.32(1.57-7.02)	0.002	7.41(3.00-18.28)	<0.001			8
	>50	37（6.38%）	36（10.34%）	0.972973	29.06(3.95-18.77)	0.001	26.43(7.88-49.48)	<0.001			5	2.08(1.23-3.52)	p<0.001	Compared to 30-50 group
	Total	5(1-16)	5(1-16)	0.6	1.05(1.03-1.06)	<0.001
Inhalation injury		149（25.69%）	107（30.75%）	0.718121	2.01(1.34-3.01)	<0.001					6	0.67(0.53-0.85)	0.100
Hypovolemia		167（28.79%）	128（36.78%）	0.766467	2.88(1.92-4.33)	<0.001					7	1.40(1.09-1.79)	0.640
Etiology	Scalds	289（49.83%）	149（42.82%）	0.515571	-	-					2
	Fire	201（34.66%）	138（39.66%）	0.686567	2.06(1.41-3.00)	<0.001					6	1.29(1.00-1.57)	0.050	Compared to Scalds group
	Chemicals	40（6.90%）	27（7.76%）	0.675	2.51(1.13-5.58)	0.024					5.5
	Electricity	33（5.69%）	24（6.90%）	0.727273	1.95(0.97-3.93)	0.61					3	2.04(1.33-4.34)	0.004	Compared to Scalds group
	Contact	13（2.24%）	7（2.01%）	0.538462	1.10(0.36-3.34)	0.872					6
	Others	4（0.69%）	3（0.86%）	0.75	2.82(0.29-27.42)	0.372					2
Diabetes		101（17.41%）	69（19.83%）	0.683168	1.54(0.97-2.43)	0.065					7	1.88(1.41-2.52)	p<0.001
Surgery	0	94（16.21%）	49（14.08%）	0.521277	-	-					2.5	4.94(3.30-7.41)	p<0.001	Compared to ≥3 group
	1,2	363（62.59%）	194（55.75%）	0.534435	1.05(0.67-1.66)	0.82	0.13(0.06-0.28)	<0.001			9	2.61(1.87-3.64)	p<0.001	Compared to 1,2 group
	≥3	123（21.21%）	105（30.17%）	0.853659	5.36(2.82-10.19)	<0.001	0.04(0.03-0.10)	<0.001			undefined	1.79(1.34-2.38)	p<0.001	Compared to 0 group
	Total	2（1-2）	2（1-2）	0.6	1.60(1.38-1.85)	<0.001
Duration from burn to first hospitalization(h)*	≤3h	382（65.86%）	250（71.84%）	0.65445	-	-					7	1.68(1.24-2.27)	p<0.001	Compared to >72h group
	3h-72h	85（14.66%）	42（12.07%）	0.494118	1.86(1.19-2.89)	0.006	4.21(2.30-7.70)	<0.001			8
	>72h	101（17.41%）	51（14.66%）	0.50495	0.96(0.54-1.71)	0.883	5.03(2.30-11.02)	<0.001			17	0.45(0.29-0.68)	p<0.001	Compared to 3h-72h group
	Total	2（2-12）	2（2-4）	0.6	1.00(1.00-1.00)	0.368
Hospital length of stay, days(median,IQR)		17(10-26)	15(9.75-22)	0.6	0.97(0.96-0.98)	<0.001	0.97(0.96-0.99)	0.002
*: 12 patients' data is not available.
CI：Confidence interval
n:Number
Table 1:Clinical characteristics of 580 patients in burn wards and their relationship to infection and survival functions

## Sheet: 正式table2
First isolated pathogen	Frequency（N/%）	Time between admission and first positive swab culture
Gram-positive	343（52.85%）	3(2-7)
S. aureus	102（15.70%）	2(2-7)
MRSA	52（8.01%）	2(1-9)
MSSA	50（7.70%）	1(1-2)
S. epidermidis	92（14.18%）	3(2-6)
Enterococcus faecalis	44（6.78%）	4(2-7)
S. hemolyticus	38（5.86%）	5(2-10)
Others	67（10.32%）	-
Gram-negative	269（41.45%）	10(4-17)
K. pneumoniae	69（10.63%）	14(6-18)
A. baumanii	69（10.63%）	9(5-15.5)
P. aeruginosa	55（8.47%）	12(5-22)
Escherichia coli	13（2.00%）	6(2-11)
Others	63（9.71%）	-
Fungi	37（5.70%）	16(9.75-22.5)
Total		6(2-14)
Table 2. Frequency of first isolated pathogens from burn wounds in burn patients and time between admission and first positive swab culture

## Sheet: 正式table3
Antibiotics	K. pneumoniae(N=69)		A. baumanii(N=69)		P. aeruginosa(N=55)		Escherichia coli(N=13)
	R	resistance(%)	R	resistance(%)	R	resistance(%)	R	resistance(%)
Cefazolin	63	0.913043	69	1	-	-	10	0.769231			头孢唑啉	cefazolin
Cefuroxime	64	0.927536	67	0.971014	-	-	8	0.615385			头孢呋辛	cefuroxim
Ceftazidime	58	0.84058	65	0.942029	16	0.290909	4	0.307692			头孢他啶	ceftazidim
Ceftriaxone	62	0.898551	68	0.985507	-	-	8	0.615385			头孢曲松	ceftriaxone
Cefepime	57	0.826087	64	0.927536	18	0.327273	4	0.307692			头孢吡肟	cefepime
Aztreonam	58	0.84058	-	-	13	0.236364	2	0.153846			氨曲南	Aztreonam
Imipenem	51	0.73913	65	0.942029	41	0.745455	1	0.0769231			亚胺培南	Imipenem
Meropenem	51	0.73913	65	0.942029	39	0.709091	2	0.153846			美罗培南	Meropenem
Ampicillin-sulbactam	60	0.869565	61	0.884058	-	-	4	0.307692			氨苄西林/舒巴坦	Ampicillin/sulbactam
Piperacilin-tazobactam	54	0.782609	65	0.942029	19	0.345455	1	0.0769231			哌拉西林/他唑巴坦	Piperacilin/ tazobactam
Ticarcillin-clavulanate	55	0.797101	65	0.942029	39	0.709091	1	0.0769231			替卡西林/克拉维酸	Ticarcillin/clavulanate
Cefoperazone-sulbactam	55	0.797101	33	0.478261	38	0.690909	1	0.0769231			头孢哌酮/舒巴坦	Cefoperazone sulbactam
Amikacin	50	0.724638	52	0.753623	37	0.672727	1	0.0769231			阿米卡星	amikacin
Tobramycin	50	0.724638	59	0.855072	38	0.690909	3	0.230769			妥布霉素	Tobramicine
Ciprofloxacin	61	0.884058	65	0.942029	40	0.727273	8	0.615385			环丙沙星	Ciprofloxacine
Levofloxacin	61	0.884058	61	0.884058	41	0.745455	7	0.538462			左氧氟沙星	Levofloxacyne
Doxycycline	57	0.826087	24	0.347826	-	-	7	0.538462			多西环素	doxycycline
Minocycline	54	0.782609	3	0.0434783	-	-	6	0.461538			米诺环素	minocycline
Tigecycline	-	-	2	0.0289855	-	-	0	0			替加环素	Tigecycline
Colistin	11	0.15942	2	0.0289855	2	0.0363636	1	0.0769231			多粘菌素	Colistin
Fosfomycin	53	0.768116	55	0.797101	-	-	3	0.230769			磷霉素	Fosfomycin
Trimethoprim-sulfamethoxazole	59	0.855072	66	0.956522	-	-	9	0.692308			复方新诺明
Table 3: Antibacterial resistance of the common Gram-negative microorganisms in BWI patients.

## Sheet: 正式table4
Antibiotics	S. aureus(n=102)		MRSA(n=52)		MSSA(n=50)
	R	Resistance	R	Resistance	R	Resistance
Penicillin	94	0.921569	52	1	42	0.84			22/3.青霉素	Penicillin
Oxacillin	53	0.519608	52	1	1	0.02			23/4.苯唑青霉素	Oxacillin
Gentamicin	13	0.127451	12	0.230769	1	0.02			127/庆大霉素	Gentamycin
Ciprofloxacin	23	0.22549	15	0.288462	8	0.16			36/20.环丙沙星	Ciprofloxacin
Levofloxacin	24	0.235294	15	0.288462	9	0.18			142/左旋氧氟沙星	Levofloxacin
Moxifloxacin	22	0.215686	15	0.288462	7	0.14			50/37:莫西沙星	Moxifloxacin
Clindamycin	40	0.392157	25	0.480769	15	0.3			41/28.克林霉素	Clindamycin
Erythromycin	45	0.441176	28	0.538462	17	1			113/红霉素	Erythromycin
Rifampin	6	0.0588235	6	0.115385	0	0			55/45.利福平	Rifampicin
Vancomycin	0	0	0	0	0	0			37/21.万古霉素	Vancomycin
Linezolid	0	0	0	0	0	0			143/利奈唑烷	Linezolid
Trimethoprim-sulfamethoxazole	13	0.127451	10	0.192308	3	0.06			42/29.复方新诺明	Co-trimoxazole
Quinupristin-dalfopristin	1	0.00980392	1	0.0192308	0	0			167/喹努普汀/达福普汀	Quinpristin/dalfopristin
Tetracycline	25	0.245098	21	0.403846	4	0.08			39/24.四环素	Tetracycline
Table 4. Antibacterial resistance of S. aureus in BWI patients.
							\

## Sheet: supplement1
Characteristic		Total(n=580)	BWI(n=348)	Incidence	Univariate		Multivariate		Survival function of free infection			Additional instructions
					OR(95%CI)	P	aOR (95%CI)	P	Median function(days)	HR(95%CI)	P值
Age(years, median, IQR)		39.5(23-56)	41（24-57）	0.6	1.00(1.00-1.01)	0.552			8
Age≥60		120（20.69%）	71（20.40%）	0.591667	0.99(0.95-1.03)	0.631			7	0.88(0.67-1.14)	0.673
Ward	I	318（54.83%）	189（54.31%）	0.59434	-	-			7
	II	262（45.17%）	159（45.69%）	0.60687	1.05(0.75-1.47)	0.759			10	0.90(71.86-113.36)	0.298
Gender	male	372（64.14%）	240（68.97%）	0.645161	-	-			6
	female	208（35.86%）	108（31.03%）	0.519231	1.68(1.19-2.38)	0.003	0.68(0.46-1.00)	0.048	13	0.73(57.99-92.91)	0.010
Depth	II	66（11.38%）	35（10.06%）	0.530303	-	-			20	0.35(0.25-0.51)	p<0.001	Compared to III group
	II/III	278（47.93%）	184（52.87%）	0.661871	0.94(0.52-1.62)	0.814	2.39(1.20-4.78)	0.014	10	1.76(1.28-2.42)	p<0.001	Compared to II group
	III	236（40.69%）	129（37.07%）	0.54661	1.62(1.14-2.32)	0.008	2.84(1.43-5.67)	<0.001	7	1.58(1.22-2.05)	p<0.001	Compared to II/III group
Anatomical segments	Limbs	535（92.24%）	325（93.39%）	0.607477	1.48(0.81-2.72)	0.207
	Torso	217（37.41%）	150（43.10%）	0.691244	1.87(1.31-2.66)	0.001
	Head and neck	246（42.41%）	163（46.84%）	0.662602	1.58(1.12-2.23)	0.008	0.100575
	Hip	70（12.07%）	59（16.95%）	0.842857	4.10(2.11-7.99)	<0.001
	Perineum	53（9.14%）	45（12.93%）	0.849057	4.16(1.92-9.00)	<0.001
Extension（%）	<20	458（78.97%）	247（70.98%）	0.55332	-	-			10	0.33(0.20-0.55)	p<0.001	Compared to >50 group
	20-50	85（14.66%）	65（18.68%）	0.7647	3.32(1.57-7.02)	0.002	7.41(3.00-18.28)	<0.001	8
	>50	37（6.38%）	36（10.34%）	0.972973	29.06(3.95-18.77)	0.001	26.43(7.88-49.48)	<0.001	5	2.08(1.23-3.52)	p<0.001	Compared to 30-50 group
	Total	5(1-16)	5(1-16)	0.6	1.05(1.03-1.06)	<0.001
Inhalation injury		149（25.69%）	107（30.75%）	0.718121	2.01(1.34-3.01)	<0.001			6	0.67(0.53-0.85)	0.100
Hypovolemia		167（28.79%）	128（36.78%）	0.766467	2.88(1.92-4.33)	<0.001			7	1.40(1.09-1.79)	0.640
Etiology	Scalds	289（49.83%）	149（42.82%）	0.515571	-	-			2
	Fire	201（34.66%）	138（39.66%）	0.686567	2.06(1.41-3.00)	<0.001			6	1.29(1.00-1.57)	0.050	Compared to Scalds group
	Chemicals	40（6.90%）	27（7.76%）	0.675	2.51(1.13-5.58)	0.024			5.5
	Electricity	33（5.69%）	24（6.90%）	0.727273	1.95(0.97-3.93)	0.61			3	2.04(1.33-4.34)	0.004	Compared to Scalds group
	Contact	13（2.24%）	7（2.01%）	0.538462	1.10(0.36-3.34)	0.872			6
	Others	4（0.69%）	3（0.86%）	0.75	2.82(0.29-27.42)	0.372			2
Diabetes		101（17.41%）	69（19.83%）	0.683168	1.54(0.97-2.43)	0.065			7	1.88(1.41-2.52)	p<0.001
Surgery	0	94（16.21%）	49（14.08%）	0.521277	-	-			2.5	4.94(3.30-7.41)	p<0.001	Compared to ≥3 group
	1,2	363（62.59%）	194（55.75%）	0.534435	1.05(0.67-1.66)	0.82	0.13(0.06-0.28)	<0.001	9	2.61(1.87-3.64)	p<0.001	Compared to 1,2 group
	≥3	123（21.21%）	105（30.17%）	0.853659	5.36(2.82-10.19)	<0.001	0.04(0.03-0.10)	<0.001	undefined	1.79(1.34-2.38)	p<0.001	Compared to 0 group
	Total	2（1-2）	2（1-2）	0.6	1.60(1.38-1.85)	<0.001
Duration from burn to first hospitalization(h)*	≤3h	382（65.86%）	250（71.84%）	0.65445	-	-			7	1.68(1.24-2.27)	p<0.001	Compared to >72h group
	3h-72h	85（14.66%）	42（12.07%）	0.494118	1.86(1.19-2.89)	0.006	4.21(2.30-7.70)	<0.001	8
	>72h	101（17.41%）	51（14.66%）	0.50495	0.96(0.54-1.71)	0.883	5.03(2.30-11.02)	<0.001	17	0.45(0.29-0.68)	p<0.001	Compared to 3h-72h group
	Total	2（2-12）	2（2-4）	0.6	1.00(1.00-1.00)	0.368
Hospital length of stay, days(median,IQR)		17(10-26)	15(9.75-22)	0.6	0.97(0.96-0.98)	<0.001	0.97(0.96-0.99)	0.002
*: 12 patients' data is not available.
CI：Confidence interval
n:Number
Supplementary Materials Table S1 :Clinical characteristics of 580 patients in burn wards and their relationship to infection and survival functions
