# Supplementary material for: Risk Factors and Pathogens of Wound Infection in Burn Inpatients from East China
Source: Antibiotics (Basel). 2023 Sep 11;12(9):1432. doi: 10.3390/antibiotics12091432 (PMC10525729; doi:10.3390/antibiotics12091432)
Supplement: Supplementary file 1 [file antibiotics-12-01432-s001.zip › Supplementary Materials Table S2.xlsx]

## Sheet: Sheet1
Table2: Criteria for diagnosis of burn wound infections.
Criterion	Description
1	Patient has a change in burn wound appearance or character (such as rapid eschar separation; dark brown, black, or violaceous discoloration of the eschar; or edema at wound margin) and histological examination of burn biopsy specimen reveals invasion of organisms into adjacent viable tissue.
2	Patient has a change in burn wound appearance or character (such as rapid eschar separation; dark brown, black, or violaceous discoloration of the eschar; or edema at wound margin) and at least 1 of the following: (1) organisms cultured from blood samples in the absence of other identifiable infection, or (2) isolation of herpes simplex virus, histological identification of inclusions by light or…
3	Patient with a burn has at least 2 of the following signs or symptoms with no other recognized cause: fever (temperature, >38°C) or hypothermia (temperature, <36°C), hypotension, oliguria (urine output, <20 mL/h), hyperglycemia at previously tolerated level of dietary carbohydrate, or mental confusion, and at least 1 of the following: (1) histologic examination of burn biopsy specimen showing inv…
Burn wound infection must meet 1 of the criteria.
Adapted from National Nosocomial Infections Surveillance system manual. Atlanta: Centers for Disease Control and Prevention, 1993
Supplementary Materials Table S2: The criteria of Burn wound infection.
